# Supplementary material for: Leptin Gene Protects Against Cold Stress in Antarctic Toothfish
Source: Front Physiol. 2021 Dec 15;12:740806. doi: 10.3389/fphys.2021.740806 (PMC8715755; doi:10.3389/fphys.2021.740806)
Supplement: Supplementary file 2 [file Table_2.xls]

## Sheet: 1.Branch Model
Branch model (BM)
Model	np	Ln L	Estimates of parameters			Model compared	LRT P-value	Omega for Foreground Branch
Two ratio Model 2	15	-2552.874776	ω:	ω0=0.27320	ω1=1.71507	Model 0 vs. Two ratio Model 2	1.8293e-05	ω1=1.71507
Model 0	14	-2562.054384	ω=	0.39733
