# Supplementary material for: Leptin Gene Protects Against Cold Stress in Antarctic Toothfish
Source: Front Physiol. 2021 Dec 15;12:740806. doi: 10.3389/fphys.2021.740806 (PMC8715755; doi:10.3389/fphys.2021.740806)
Supplement: Supplementary file 3 [file Table_3.xls]

## Sheet: 2.Branch Site Model
Branch site model (BSM)
Model	np	Ln L	Estimates of parameters					Model compared	LRT P-value	Positive sites
Model A	17	-2546.607614	Site class	0	1	2a	2b	Model A vs.Model A null	0.022024000	3 N 0.518,10 P 0.814,13 F 0.940,14 I 0.513,15 F 0.640,26 D 0.747,29 N 0.683,33 T 0.806,38 S 0.854,40 T 0.903,43 N 0.951*,44 S 0.775,47 Q 0.764,48 H 0.630,49 L 0.639,52 Q 0.906,55 S 0.605,57 R 0.725,77 A 0.823,88 I 0.540,93 F 0.674,95 R 0.806,96 K 0.972*,98 S 0.522,99 S 0.868,101 S 0.782,102 Y 0.775,103 F 0.979*,104 A 0.732,106 K 0.783,108 T 0.974*,110 C 0.659,111 H 0.834,117 S 0.803,119 V 0.642,1…
			f	0.45322	0.10443	0.35951	0.08284
			ω0	0.21672	1.00000	0.21672	1.00000
			ω1	0.21672	1.00000	3.97396	3.97396
Model A null	16	-2549.229558	1							Not Allowed
